# Supplementary material for: The Chromosomal Distribution of Sex-Biased MicroRNAs in Drosophila is Nonadaptive
Source: Genome Biol Evol. 2022 Jul 9;14(7):evac103. doi: 10.1093/gbe/evac103 (PMC9290354; doi:10.1093/gbe/evac103)
Supplement: evac103_Supplementary_Data [file evac103_supplementary_data.zip]

Archive with 3 entries (3 files):
- Supplementary_figure_1.pdf
- Supplementary_file_1.pdf
- Supplementary_Table_1.xlsx
